# Supplementary material for: Speech–Brain Frequency Entrainment of Dyslexia with and without Phonological Deficits
Source: Brain Sci. 2020 Nov 28;10(12):920. doi: 10.3390/brainsci10120920 (PMC7760068; doi:10.3390/brainsci10120920)
Supplement: Supplementary file 1 [file brainsci-10-00920-s001.zip]

Archive with 4 entries (4 files):
- supp files/Supp File 1 Consent form and Information list BrainSci-981931_original.docx
- supp files/Supp File 2 PARTICIPANT INFORMATION SHEET BrainSci-981931_translation.docx
- supp files/Supp file 3 with words pseudowords list.docx
- supp files/Supplemental Tables S1 S2 Figures S1 S2.docx
